# Supplementary material for: A Systematic Review of the Epidemiologic Literature Assessing Health Outcomes in Populations Living near Oil and Natural Gas Operations: Study Quality and Future Recommendations
Source: Int J Environ Res Public Health. 2019 Jun 15;16(12):2123. doi: 10.3390/ijerph16122123 (PMC6616936; doi:10.3390/ijerph16122123)
Supplement: Supplementary file 1 [file ijerph-16-02123-s001.zip]

Archive with 1 entries (1 files):
- ijerph-521341-supplementary.xlsx
