# Supplementary material for: A Systematic Review of the Epidemiologic Literature Assessing Health Outcomes in Populations Living near Oil and Natural Gas Operations: Study Quality and Future Recommendations
Source: Int J Environ Res Public Health. 2019 Jun 15;16(12):2123. doi: 10.3390/ijerph16122123 (PMC6616936; doi:10.3390/ijerph16122123)
Supplement: Supplementary file 1 [file ijerph-16-02123-s001.zip › ijerph-521341-supplementary.xlsx]

## Sheet: S1- Busby 2017
Table S1. Study evaluation for Busby and Mangano 2017.
Study Evaluation Questions	Answer	Explanation or Additional Details
Population and Sample
1. Does the control group match the exposed group?	No	The authors do not identify key similarities and differences across time or between exposed and control counties.
2. Is the sample generalizable to the population of interest?	Yes
3. Did the study a priori quantify sample and power?	No
4. Was missing data addressed and tested?	No
Exposure
5. Was exposure directly measured and quantified?	No
6. Was the exposure or proxy/surrogate of exposure measured from a point location?	No
7. Does the proxy/surrogate adequately estimate exposure?	No	Measure of exposure is limited to presence or absence of wells in a county.
8. Was there a temporal relationship between exposure and outcome?	No	The exposure and outcome were measured simultaneously.
Health Outcomes
9. Was the health outcome determined by a medical provider?	Yes
10. Was a dose-response relationship seen in any outcome?	No
Confounders
11. Did the study design or analysis account for important confounding and modifying variables?	No
12. Did the study design or analysis adjust or control for other environmental exposures that were anticipated to bias results?	No
13. Were sensitivity analyses attempted for population, outcome, or exposure?	No
Reporting
14. Did the study conclusions match the results?	Yes	The authors concluded that they found analytical evidence of the contribution of water wells to the relationship between fracking and early infant mortality despite relying solely on logical statements versus sophisticated statistical methods.
Study Design	Ecological
Funding Source and Other Disclosures	No funding source given. Mangano heads the Radiation and Public Health Project.
Final Level of Certainty	Low

## Sheet: S2- Casey 2016
Table S2. Study evaluation for Casey et al. 2016.
Study Evaluation Questions	Answer	Explanation or Additional Details
Population and Sample
1. Does the control group match the exposed group?	No	For one, the control includes urban areas near Scranton, Wilkes-Barre, and State College that have very different demographics and potential exposure sources than the exposed groups.
2. Is the sample generalizable to the population of interest?	No	There is limited-to-moderate overlap between the bulk of unconventional natural gas drilling in Northeast Pennsylvania and the Geisinger pregnant-and-delivering patient population. It is probable that women with more high-risk pregnancies drive from drilling counties to Geisinger Medical Center for higher quality and more specialized care for themselves and their newborns.
3. Did the study a priori quantify sample and power?	No
4. Was missing data addressed and tested?	Yes	The authors noted that they omitted patients with missing data because of the low proportion of missing data as well as missingness appearing to be associated with year only.
Exposure
5. Was exposure directly measured and quantified?	No
6. Was the exposure or proxy/surrogate of exposure measured from a point location?	Yes
7. Does the proxy/surrogate adequately estimate exposure?	Yes	Measure of exposure is a valid estimate and uses inverse distance squared calculation including distance, duration, phases and production volume.
8. Was there a temporal relationship between exposure and outcome?	Yes	The exposure metric reflected each well development phase overlapping with the gestational period.
Health Outcomes
9. Was the health outcome determined by a medical provider?	Yes
10. Was a dose-response relationship seen in any outcome?	Yes	The odds of preterm birth increased across quartiles of the activity index.
Confounders
11. Did the study design or analysis account for important confounding and modifying variables?	Yes
12. Did the study design or analysis adjust or control for other environmental exposures that were anticipated to bias results?	Yes	Household water source, distance to nearest major road, and residential greenness
13. Were sensitivity analyses attempted for population, outcome, or exposure?	Yes	For one, the authors assigned 2006 babies the estimated exposure they would have had had they been born in 2012.
Reporting
14. Did the study conclusions match the results?	No	The simulation exercise found a significant relationship between exposure and lower birth weight when 2006 babies were assigned the estimated exposure they would had had in 2012. This suggests confounding may be a problem, that there may be something else that differentiates areas with high drilling activity.
Study Design	Retrospective cohort
Funding Source and Other Disclosures	Funding came from National Institute of Environmental Health Sciences, Degenstein Foundation, Robert Wood Johnson Foundation, and National Science Foundation. Schwartz is a Fellow of the Post Carbon Institute.
Final Level of Certainty	Moderate

## Sheet: S3- Casey 2018
Table S3. Study evaluation for Casey et al. 2018
Study Evaluation Questions	Answer	Explanation or Additional Details
Population and Sample
1. Does the control group match the exposed group?	No	For one, the control includes urban areas near Scranton, Wilkes-Barre, and State College that have very different demographics and potential exposure sources than the exposed groups.
2. Is the sample generalizable to the population of interest?	No	There is limited-to-moderate overlap between the bulk of unconventional natural gas drilling in Northeast Pennsylvania and the Geisinger patient population. It is possible that people with more complicated health issues drive from drilling counties to Geisinger clinics for higher quality and more specialized care. For the study of depression, the authors oversampled racial/ethnic minorities and p…
3. Did the study a priori quantify sample and power?	No
4. Was missing data addressed and tested?	No
Exposure
5. Was exposure directly measured and quantified?	No
6. Was the exposure or proxy/surrogate of exposure measured from a point location?	Yes
7. Does the proxy/surrogate adequately estimate exposure?	Yes	Measure of exposure is a comprehensive estimate and uses inverse distance squared calculation including distance, duration, phases and production volume.
8. Was there a temporal relationship between exposure and outcome?	No	Exposure was calculated based on a seemingly arbitrary "period of observation" for each outcome (i.e., 14 days prior to the survey return for depression, 3 months prior to the date of the sleep disorder diagnosis). However, it is probable that the outcome often occurred before exposure.
Health Outcomes
9. Was the health outcome determined by a medical provider?	Yes/No	Yes - sleep. No - depression.
10. Was a dose-response relationship seen in any outcome?	No
Confounders
11. Did the study design or analysis account for important confounding and modifying variables?	Yes
12. Did the study design or analysis adjust or control for other environmental exposures that were anticipated to bias results?	Yes	Household water source
13. Were sensitivity analyses attempted for population, outcome, or exposure?	Yes	For one, the authors compared using full weights to no weights.
Reporting
14. Did the study conclusions match the results?	Yes
Study Design	Case-control - sleep Cross-sectional - depression
Funding Source and Other Disclosures	Funding came from the National Institutes of Health and the Degenstein Foundation. Schwartz is a Fellow of the Post Carbon Institute.
Final Level of Certainty	Low
Additional note: Control dates for the sleep analysis were determined by randomly selecting one contact date per year after excluding contact dates within one year of a disordered sleep diagnosis. It is not clear if the control dates were chosen from the contact dates of only the existing cases or if all patients could be selected.

## Sheet: S4- Currie 2017
Table S4. Study evaluation for Currie, Greenstone, and Meckel 2017
Study Evaluation Questions	Answer	Explanation or Additional Details
Population and Sample
1. Does the control group match the exposed group?	No	The main analysis compared mothers living 0-1 km, 1-2 km, 2-3 km, and 3-15 km from an active unconventional well. The authors noted that the mothers living up to 15 km away may still be affected by the same economic shocks as those who live closer. However, they also find that mothers in the 0-1 km exposed group are younger, less likely to be married, and less educated than mothers in the 3-15 km…
2. Is the sample generalizable to the population of interest?	Yes
3. Did the study a priori quantify sample and power?	No
4. Was missing data addressed and tested?	No
Exposure
5. Was exposure directly measured and quantified?	No
6. Was the exposure or proxy/surrogate of exposure measured from a point location?	Yes
7. Does the proxy/surrogate adequately estimate exposure?	No	Measure of exposure is limited to distance from well only.
8. Was there a temporal relationship between exposure and outcome?	Yes	Exposure was determined based on there being at least one active fractured well within a certain distance of the mother's residence during pregnancy (i.e., when the spud date precedes conception). However, the authors noted that women were considered unexposed if drilling started soon after conception.
Health Outcomes
9. Was the health outcome determined by a medical provider?	Yes
10. Was a dose-response relationship seen in any outcome?	No
Confounders
11. Did the study design or analysis account for important confounding and modifying variables?	No	The authors neglected to include maternal smoking in their analysis and they do not provide justification for this.
12. Did the study design or analysis adjust or control for other environmental exposures that were anticipated to bias results?	No
13. Were sensitivity analyses attempted for population, outcome, or exposure?	Yes	For one, the authors defined exposure based on whether the birth (rather than conception) occurred after the spud date.
Reporting
14. Did the study conclusions match the results?	No	The main contribution of this study is the adjustment for maternal fixed effects by comparing siblings of the same mother. However, the authors admitted that in practice there were few sibling pairs with an unexposed and exposed sibling, giving imprecise and nonsignificant estimates of the relationship between unconventional drilling and infant health.
Study Design	Retrospective cohort
Funding Source and Other Disclosures	Funding came from the John D. and Catherine T. MacArthur Foundation and the Environmental Protection Agency. Greenstone holds more than $10,000 in equities and bonds of various companies, including those within the energy sector.
Final Level of Certainty	Low

## Sheet: S5- Elliott 2018
Table S5. Risk of bias assessment for Elliott et al. 2018
Study Evaluation Questions	Answer	Explanation or Additional Details
Population and Sample
1. Does the control group match the exposed group?	Yes	The authors explained that all respondent households are between 0.17 km and 5.1 km. The map also shows that the wells are spatially distributed throughout Belmont County.
2. Is the sample generalizable to the population of interest?	No	The authors relied on a non-random, convenience sample. It is possible that people with more extreme grievances against oil and gas drilling and/or greater health problems were more likely to participate.
3. Did the study a priori quantify sample and power?	No	The authors did note that the sample size of 66 homes was moderate and therefore they had limited statistical power.
4. Was missing data addressed and tested?	No
Exposure
5. Was exposure directly measured and quantified?	No	The authors decided to use a proxy measure of exposure for the health symptoms analysis despite measuring exposure directly (i.e., sampling water) as part of the same study.
6. Was the exposure or proxy/surrogate of exposure measured from a point location?	Yes
7. Does the proxy/surrogate adequately estimate exposure?	Yes	The measure of exposure uses inverse-distance weighted and inverse-distance weighted squared well counts and conducts a sensitivity analyses for drilling/drilled or production phases and varying buffer sizes.
8. Was there a temporal relationship between exposure and outcome?	No	The authors did not mention whether the heath symptoms survey questions were asked with a specific time frame in mind. It appears as if exposure and outcome were measured simultaneously.
Health Outcomes
9. Was the health outcome determined by a medical provider?	No
10. Was a dose-response relationship seen in any outcome?	No
Confounders
11. Did the study design or analysis account for important confounding and modifying variables?	Yes	Although the authors did not control for health history, they did control for the most important confounders, some of which would be related to health history and preexisting conditions.
12. Did the study design or analysis adjust or control for other environmental exposures that were anticipated to bias results?	Yes	Smokers in household, animals in household
13. Were sensitivity analyses attempted for population, outcome, or exposure?	No
Reporting
14. Did the study conclusions match the results?	Yes
Study Design	Cross-sectional
Funding Source and Other Disclosures	Funding came from Yale Institute of Biospheric Studies and the Jan A. J. Stolwijk Fellowship.
Final Level of Certainty	Low

## Sheet: S6- Finkel 2016
Table S6. Study evaluation for Finkel 2016
Study Evaluation Questions	Answer	Explanation or Additional Details
Population and Sample
1. Does the control group match the exposed group?	No	For one, the control includes the Pittsburgh urban/metropolitan area that has very different demographics and potential exposure sources than the exposed counties.
2. Is the sample generalizable to the population of interest?	Yes
3. Did the study a priori quantify sample and power?	No
4. Was missing data addressed and tested?	No
Exposure
5. Was exposure directly measured and quantified?	No
6. Was the exposure or proxy/surrogate of exposure measured from a point location?	No
7. Does the proxy/surrogate adequately estimate exposure?	No	Measure of exposure is limited to total well count in a county.
8. Was there a temporal relationship between exposure and outcome?	No	The exposure and outcome were measured simultaneously.
Health Outcomes
9. Was the health outcome determined by a medical provider?	Yes
10. Was a dose-response relationship seen in any outcome?	No
Confounders
11. Did the study design or analysis account for important confounding and modifying variables?	No
12. Did the study design or analysis adjust or control for other environmental exposures that were anticipated to bias results?	No
13. Were sensitivity analyses attempted for population, outcome, or exposure?	No
Reporting
14. Did the study conclusions match the results?	No	The observed number of urinary bladder cases was higher than expected for both sexes in counties regardless of shale gas activity. However, the author wrote that this occurred only in counties with shale gas activity. Additionally, the author addressed that the increase over time in urinary bladder cases was essentially non-existent for counties with the fewest number of producing wells but left …
Study Design	Ecological
Funding Source and Other Disclosures	No grant funding was sought for the study.
Final Level of Certainty	Low

## Sheet: S7- Fryzek 2013
Table S7. Study evaluation for Fryzek et al. 2013
Study Evaluation Questions	Answer	Explanation or Additional Details
Population and Sample
1. Does the control group match the exposed group?	No	The study includes the entire state.
2. Is the sample generalizable to the population of interest?	Yes
3. Did the study a priori quantify sample and power?	No
4. Was missing data addressed and tested?	No
Exposure
5. Was exposure directly measured and quantified?	No
6. Was the exposure or proxy/surrogate of exposure measured from a point location?	No
7. Does the proxy/surrogate adequately estimate exposure?	No	Measure of exposure is limited to presence or absence of wells in a county.
8. Was there a temporal relationship between exposure and outcome?	No	The exposure and outcome were measured simultaneously.
Health Outcomes
9. Was the health outcome determined by a medical provider?	Yes
10. Was a dose-response relationship seen in any outcome?	No
Confounders
11. Did the study design or analysis account for important confounding and modifying variables?	No
12. Did the study design or analysis adjust or control for other environmental exposures that were anticipated to bias results?	No
13. Were sensitivity analyses attempted for population, outcome, or exposure?	No
Reporting
14. Did the study conclusions match the results?	No	The conclusion that the study offers comfort regarding the health effects of hydraulic fracturing is not supported by the data. The authors used data through 2009 but very few unconventional oil and gas wells (i.e., hydraulically fractured) were drilled before 2008.
Study Design	Ecological
Funding Source and Other Disclosures	Funding came from America's Natural Gas Alliance.
Final Level of Certainty	Low

## Sheet: S8- Hill 2018
Table S8. Study evaluation for Hill 2018
Study Evaluation Questions	Answer	Explanation or Additional Details
Population and Sample
1. Does the control group match the exposed group?	Yes	Both the control and exposed groups were selected from residences near shale gas activity, either permitted or active wells. The author found no difference in leasing activity (i.e., proxy for community preference for drilling) between permitted and active locations and no changes in economic covariates after shale gas development.
2. Is the sample generalizable to the population of interest?	Yes
3. Did the study a priori quantify sample and power?	No
4. Was missing data addressed and tested?	No
Exposure
5. Was exposure directly measured and quantified?	No
6. Was the exposure or proxy/surrogate of exposure measured from a point location?	Yes
7. Does the proxy/surrogate adequately estimate exposure?	No	The measure of exposure is limited to distance and timing of drilling.
8. Was there a temporal relationship between exposure and outcome?	Yes	Exposure was based on whether the birth occurred before or after the nearby shale gas well was drilled.
Health Outcomes
9. Was the health outcome determined by a medical provider?	Yes
10. Was a dose-response relationship seen in any outcome?	Yes	A dose-response relationship was seen for low birth weight and premature birth for both the dichotomous measure of exposure as well as well density.
Confounders
11. Did the study design or analysis account for important confounding and modifying variables?	Yes
12. Did the study design or analysis adjust or control for other environmental exposures that were anticipated to bias results?	No
13. Were sensitivity analyses attempted for population, outcome, or exposure?	Yes	For one, the author reestimated the models using permit dates to define exposure and also using a random date as a placebo test.
Reporting
14. Did the study conclusions match the results?	Yes
Study Design	Retrospective cohort
Funding Source and Other Disclosures	Funding came from the Cornell Population Center.
Final Level of Certainty	Moderate

## Sheet: S9- Jemielita 2015
Table S9. Study evaluation for Jemielita et al. 2015
Study Evaluation Questions	Answer	Explanation or Additional Details
Population and Sample
1. Does the control group match the exposed group?	Yes	The analytical approach using zip code fixed effects models means that each zip code serves as its own control.
2. Is the sample generalizable to the population of interest?	Yes
3. Did the study a priori quantify sample and power?	No
4. Was missing data addressed and tested?	No
Exposure
5. Was exposure directly measured and quantified?	No
6. Was the exposure or proxy/surrogate of exposure measured from a point location?	No
7. Does the proxy/surrogate adequately estimate exposure?	No	The measure of exposure is limited to well density in a zip code.
8. Was there a temporal relationship between exposure and outcome?	No	The exposure and outcome were measured simultaneously.
Health Outcomes
9. Was the health outcome determined by a medical provider?	Yes
10. Was a dose-response relationship seen in any outcome?	Yes	A dose-response relationship was seen between the number and density of wells and cardiology inpatient prevalence rates. The authors noted an almost monotonic increase in the impact of well density on cardiology inpatient prevelance rates as the risk ratio increased across quantiles.
Confounders
11. Did the study design or analysis account for important confounding and modifying variables?	Yes	Zip code fixed effects models control for all possible characteristics of the zip codes, both measured and unmeasured, that do not change over time. This type of analysis effectively removes zip codes that do not change in the main independent variable (i.e., well count or well density) over time. Thus, all Wayne County zip codes did not enter into the model output.
12. Did the study design or analysis adjust or control for other environmental exposures that were anticipated to bias results?	No
13. Were sensitivity analyses attempted for population, outcome, or exposure?	Yes	The authors reran models without outliers.
Reporting
14. Did the study conclusions match the results?	Yes
Study Design	Ecological
Funding Source and Other Disclosures	Funding came from the National Institute of Environmental Health Sciences.
Final Level of Certainty	Low

## Sheet: S10- Ma 2016
Table S10. Study evaluation for Ma et al. 2016
Study Evaluation Questions	Answer	Explanation or Additional Details
Population and Sample
1. Does the control group match the exposed group?	No	The study includes the entire state.
2. Is the sample generalizable to the population of interest?	Yes
3. Did the study a priori quantify sample and power?	No
4. Was missing data addressed and tested?	No
Exposure
5. Was exposure directly measured and quantified?	No
6. Was the exposure or proxy/surrogate of exposure measured from a point location?	No
7. Does the proxy/surrogate adequately estimate exposure?	No	Measure of exposure is limited to well density per zip code.
8. Was there a temporal relationship between exposure and outcome?	Yes
Health Outcomes
9. Was the health outcome determined by a medical provider?	Yes
10. Was a dose-response relationship seen in any outcome?	No
Confounders
11. Did the study design or analysis account for important confounding and modifying variables?	Yes
12. Did the study design or analysis adjust or control for other environmental exposures that were anticipated to bias results?	No
13. Were sensitivity analyses attempted for population, outcome, or exposure?	No
Reporting
14. Did the study conclusions match the results?	Yes
Study Design	Ecological
Funding Source and Other Disclosures	No funding source given.
Final Level of Certainty	Low

[truncated: 12 more sheets: S11- McKenzie 2014, S12- McKenzie 2017, S13- Peng 2018, S14- Rabinowitz 2015, S15- Rasmussen 2016, S16- Stacy 2015, S17- Steinzor 2013, S18- Tustin 2017, S19- Whitworth 2017, S20- Whitworth 2018, S21, S22]
